# Supplementary material for: Text intelligent correction in English translation: A study on integrating models with dependency attention mechanism
Source: PLoS One. 2025 Jun 24;20(6):e0319690. doi: 10.1371/journal.pone.0319690 (PMC12186988; doi:10.1371/journal.pone.0319690)
Supplement: S2 Data — This Excel file contains raw numerical data for the experimental results, including performance metrics, comparative experimental results, and related experimental variables. (XLSX) [file pone.0319690.s002.xlsx]

## Sheet: Figure2
	Index	Benchmark model	The proposed model
	Precision (P)	0.78	0.85
	Recall (R)	0.81	0.87
	F1-value	0.79	0.86
	Average edit distance	3.2	2.5
	BLEU score	0.65	0.72
	Average processing time (seconds)	2.3	1.8

## Sheet: Figure3
		P	R	F1	Average editing distance	BLEU	Average processing time
	The proposed model	0.85	0.87	0.86	2.5	0.72	1.8
	GPT-3	0.83	0.85	0.84	2.7	0.7	2
	GPT-4	0.84	0.86	0.85	2.6	0.71	1.9

## Sheet: Figure4
		The proposed Model	Pretrain	Finetune	DSA
	P	69.7	54.2	45	66.4
	R	57.6	41.2	63.4	62.6
	F1	66.4	50.3	47.9	65.7
	Imp	_	16.1	18.5	0.7

## Sheet: Figure5
		The proposed Model	Model-DSA	Model/DSA1	Model/-Pretrain	Model/-Pretrain-DSA	Model+BERT	Model+BERT/-DSA	Optimized Model+BERT
	P	72.11	68.43	65.46	58.64	58.64	69.34	69.34	78.4
	R	63.77	62.34	60.64	44.98	54.76	66.25	66.23	72.12
	F1	69.76	65.12	64.73	53.25	54.17	66.19	66.17	75.13
